# Supplementary material for: Exposure to the Russian Internet Research Agency foreign influence campaign on Twitter in the 2016 US election and its relationship to attitudes and voting behavior
Source: Nat Commun. 2023 Jan 9;14:62. doi: 10.1038/s41467-022-35576-9 (PMC9829855; doi:10.1038/s41467-022-35576-9)
Supplement: Supplementary file 4 — Source Data [file 41467_2022_35576_MOESM4_ESM.xlsx]

## Sheet: figure_1a
country

## Sheet: figure_1b
country

## Sheet: figure_1c
country

## Sheet: figure_2a
date

## Sheet: figure_2b
week

## Sheet: figure_3a
pid7

## Sheet: figure_3b
model

## Sheet: figure_4a
iv

## Sheet: figure_4b
iv

## Sheet: figure_5
iv

[truncated: 25 more sheets: figure_6, supplementary_figure_a1, supplementary_figure_a2, supplementary_table_a1, supplementary_table_a3, supplementary_figure_b3a, supplementary_figure_b3b, supplementary_figure_c4, supplementary_figure_c5, supplementary_figure_c6a, supplementary_figure_c6b, supplementary_figure_d7a, supplementary_figure_d7b, supplementary_figure_d7c, supplementary_figure_d7d, supplementary_figure_e8, supplementary_figure_e9, supplementary_figure_e10, supplementary_figure_f11a, supplementary_figure_f11b …]
